# Supplementary material for: New employees gain weight in the first 3 years at work: relationship between lifestyle and body weight changes in newly hired male employees in Japan
Source: J Occup Health. 2025 Aug 19;67(1):uiaf048. doi: 10.1093/joccuh/uiaf048 (PMC12481241; doi:10.1093/joccuh/uiaf048)
Supplement: Web_Material_uiaf048 [file web_material_uiaf048.zip]

Archive with 1 entries (1 files):
- Web_Material_uiaf048.docx
